# Supplementary material for: Dietary α-Tocopherol Deficiency Disrupts Hepatic Circadian Clock and Lipid Metabolism in Association with Gut Microbiota Dysbiosis
Source: Nutrients. 2026 Jun 9;18(12):1853. doi: 10.3390/nu18121853 (PMC13305107; doi:10.3390/nu18121853)
Supplement: Supplementary file 1 [file nutrients-18-01853-s001.zip]

Archive with 1 entries (1 files):
- nutrients-4322516-supplementary.pdf
